# Supplementary material for: Unveiling the RKIP and EGFR Inverse Relationship in Solid Tumors: A Case Study in Cervical Cancer
Source: Cancers (Basel). 2024 Jun 10;16(12):2182. doi: 10.3390/cancers16122182 (PMC11202200; doi:10.3390/cancers16122182)
Supplement: Supplementary file 1 [file cancers-16-02182-s001.zip]

Archive with 6 entries (6 files):
- FigureS1.png
- FigureS2.png
- FigureS3.png
- Legends_Supp Figures.pdf
- Supplementary Data_Western Blots.pdf
- Supplementary Tables.xlsx
