# Supplementary material for: Unveiling the RKIP and EGFR Inverse Relationship in Solid Tumors: A Case Study in Cervical Cancer
Source: Cancers (Basel). 2024 Jun 10;16(12):2182. doi: 10.3390/cancers16122182 (PMC11202200; doi:10.3390/cancers16122182)
Supplement: Supplementary file 1 [file cancers-16-02182-s001.zip › Supplementary Tables.xlsx]

## Sheet: Table S1
Table S1: Correlation analysis between RKIP and HER receptors expression in the 30 TCGA PanCancer Atlas Databases regarding solid tumors.1
		PEBP1 mRNA									PEBP1 mRNA
TCGA PanCancer Atlas Databases	Total Samples	EGFR mRNA #		ERBB2 mRNA		ERBB3 mRNA		ERBB4 mRNA			EGFR Protein		ERBB2 Protein		ERBB3 protein
		Spearman correlation	p-value	Spearman correlation	p-value	Spearman correlation	p-value	Spearman correlation	p-value		Spearman correlation	p-value	Spearman correlation	p-value	Spearman correlation	p-value
LIHC - Liver Hepatocellular Carcinoma	372	9.203e-3	0.861	0.0458	0.383	-0.0946	0.0707	-0.264	2.91e-7 *		-0.0911	0.229	0.287	1.141e-4 *	0.219	3.509e-3 *
GBM - Glioblastoma Multiforme	592	-0.0824	0.300	0.0125	0.876	0.113	0.156	0.343	9.273e-6 *		0.0459	0.692	0.141	0.221	-0.162	0.159
UVM - Uveal Melanoma	80	-0.119	0.294	0.198	0.0783	0.340	2.033e-3 *	0.189	0.0930		0.657	0.0202 *	0.119	0.713	0.406	0.191
MESO - Mesothelioma	87	-0.144	0.184	0.353	8.027e-4 *	0.194	0.0715	0.365	4.997e-4 *		0.121	0.346	0.0377	0.769	-0.0962	0.453
SKCM - Skin Cutaneous Melanoma	448	-0.197	2.997e-5 *	-0.00496	0.917	-0.0394	0.408	-0.0689	0.147		4.672e-3	0.933	-0.123	0.0261*	-0.0443	0.426
CHOL - Cholangiocarcinoma	36	-0.210	0.219	0.0345	0.842	0.293	0.0830	-0.0167	0.923		0.0607	0.750	0.0999	0.599	0.158	0.405
THYM - Thymoma	123	-0.214	0.0192*	0.225	0.0140 *	0.0466	0.615	0.222	0.0151 *		0.143	0.185	0.294	5.730e-3 *	0.130	0.231
LUSC - Lung Squamous Cell Carcinoma	487	-0.226	4.94e-7 *	0.0133	0.771	0.141	1.943e-3 *	0.0629	0.167		-0.189	7.813e-4 *	0.0370	0.514	0.0747	0.187
KIRC - Kidney Renal Clear Cell Carcinoma	512	-0.242	2.94e-8 *	0.416	8.75e-23 *	0.424	1.28e-23 *	-0.202	4.318e-6 *		0.200	1.719e-5 *	0.177	1.436e-4 *	0.264	1.15e-8 *
COAD - Colorectal Adenocarcinoma	594	-0.255	2.89e-10 *	0.0487	0.237	0.0832	0.0430*	-0.0480	0.244		-0.0269	0.564	-0.0408	0.381	0.0881	0.0585
PCPG - Pheochromocytoma and Paraganglioma	178	-0.258	5.187e-4 *	-0.240	1.266e-3 *	-0.122	0.103	-0.0338	0.654		-0.0889	0.436	-0.0476	0.677	-0.157	0.166
STAD - Stomach Adenocarcinoma	440	-0.267	3.85e-8 *	-0.108	0.0277 *	0.0246	0.619	-0.0376	0.469		-0.132	0.0155*	-0.0213	0.699	-0.0448	0.416
UCS - Uterine Carcinosarcoma	57	-0.271	0.0417 *	0.0679	0.616	-0.0570	0.674	0.0688	0.611		-0.0890	0.547	-0.00977	0.947	0.0584	0.693
LUAD - Lung Adenocarcinoma	566	-0.287	3.81e-11 *	-0.100	0.0237 *	0.166	1.671e-4 *	0.111	0.0122 *		-0.158	2.826e-3 *	-0.0644	0.226	0.0808	0.128
ACC - Adrenocortical Carcinoma	92	-0.299	7.807e-3 *	-0.0882	0.442	-0.106	0.356	0.0766	0.505		-0.158	0.300	0.0306	0.842	-0.112	0.463
SARC - Sarcoma	255	-0.305	7.69e-7 *	0.192	2.218e-3 *	-0.0535	0.397	-0.103	0.104		-0.0393	0.566	0.0577	0.399	0.121	0.0758
LGG - Brain Lower Grade Glioma	514	-0.315	2.63e-13 *	-0.130	3.068e-3 *	0.0904	0.0406 *	0.212	1.286e-6 *		-0.0992	0.0403 *	0.184	1.286e-4 *	0.0392	0.419
ESCA - Esophageal Adenocarcinoma	182	-0.316	1.433e-5 *	0.0246	0.742	0.167	0.0243 *	0.157	0.0349 *		-0.173	0.0542	0.0523	0.564	0.173	0.0543
OV - Ovarian Serous Cystadenocarcinoma	585	-0.331	4.22e-9 *	-0.0956	0.0983	0.0732	0.206	-0.0169	0.771		-0.240	1.964e-4 *	-0.00779	0.905	0.0355	0.587
KIRP - Kidney Renal Papillary Cell Carcinoma	283	-0.375	6.63e-11 *	-0.135	0.0232 *	0.240	4.657e-5 *	-0.295	4.54e-7 *		0.0937	0.177	-0.0565	0.417	0.215	1.790e-3 *
UCEC - Uterine Corpus Endometrial Carcinoma	529	-0.379	1.76e-19*	-0.115	8.053e-3 *	5.999e-3	0.891	0.0276	0.528		-0.00702	0.886	-0.0266	0.586	-0.0376	0.441
BLCA - Bladder Urothelial Carcinoma	411	-0.386	6.63e-16 *	0.524	3.89e-30 *	0.513	1.00e-28 *	0.267	4.40e-8 *		-0.331	4.14e-10 *	0.477	1.06e-20 *	0.249	3.439e-6 *
BRCA - Breast Invasive Carcinoma	1084	-0.388	3.66e-40 *	0.0617	0.0425 *	0.0692	0.0227*	0.0663	0.0293*		-0.115	6.480e-4 *	0.0401	0.236	0.0721	0.0331*
TGCT - Testicular Germ Cell Tumors	149	-0.389	9.17e-7 *	-0.0391	0.635	0.114	0.168	0.0405	0.624		-0.0236	0.800	-0.00668	0.943	0.208	0.0237
HNSC - Head and Neck Squamous Cell Carcinoma	523	-0.410	2.98e-22 *	0.176	6.151e-5 *	0.0678	0.125	0.0190	0.667		-0.0617	0.372	8.270e-3	0.905	8.049e-3	0.907
PAAD - Pancreatic Adenocarcinoma	184	-0.432	2.02e-9 *	-0.259	4.894e-4 *	-0.196	8.847e-3 *	0.368	4.63e-7 *		-0.120	0.202	0.0219	0.816	-0.133	0.157
KICH - Kidney Chromophobe	65	-0.450	1.679e-4 *	0.113	0.368	-0.298	0.0159 *	0.0566	0.654		-0.219	0.0878	-0.0326	0.801	0.0939	0.468
CESC - Cervical Squamous Cell Carcinoma	297	-0.466	2.78e-17 *	0.0448	0.444	0.0116	0.843	0.174	2.791e-3 *		-0.191	0.0142 *	0.0318	0.686	-0.139	0.0751
PRAD - Prostate Adenocarcinoma	494	-0.505	3.35e-33 *	0.0760	0.0919	-0.0812	0.0716	-0.0930	0.0391 *		0.371	7.67e-13 *	0.0895	0.0952	0.0949	0.0766
THCA - Thyroid Carcinoma	500	-0.639	2.07e-58 *	-0.272	7.07e-10 *	-0.521	4.96e-36*	0.138	1.956e-3 *		-0.350	5.31e-12 *	1.435e-3	0.978	-0.161	2.023e-3 *
# The data is filtered based on the Spearman correlation value from the less to the more inversely correlated with EGFR at mRNA level.
1 data from CbioPortal (https://www.cbioportal.org):	mRNA: data used was referent to RNA Seq V2 RSEM (RNASeq) and Microarray (Ma) data; *Significance: p<0.05
	Protein: data used was referent to Reverse-phase protein array (RPPA) data; *Significance: p<0.05
	Protein (MS): data used was referent to mass spectrometry (MS) from the Clinical Proteomic Tumor Analysis Consortium (CPTAC); *significance: p<0.05
		mRNA
		Protein

## Sheet: Table S2
Table S2: Correlation analysis between RKIP and EGFR expression in the 30 TCGA PanCancer Atlas Databases regarding solid tumors.1
		PEBP1 mRNA (RSEM)
TCGA PanCancer Atlas Databases	Total Samples	EGFR mRNA		EGFR Protein #		EGFR (PY1068)		EGFR (PY1173)
		Spearman correlation	p-value	Spearman correlation	p-value	Spearman correlation	p-value	Spearman correlation	p-value
UVM - Uveal Melanoma	80	-0.119	0.294	0.657	0.0202 *	-0.245	0.443	-0.538	0.0709
PRAD - Prostate Adenocarcinoma	494	-0.505	3.35e-33 *	0.371	7.67e-13 *	-0.130	0.0154 *	0.176	9.931e-4 *
KIRC - Kidney Renal Clear Cell Carcinoma	512	-0.242	2.94e-8 *	0.200	1.719e-5 *	0.157	7.968e-4 *	0.130	5.544e-3 *
THYM - Thymoma	123	-0.214	0.0192*	0.143	0.185	0.0817	0.452	0.126	0.245
MESO - Mesothelioma	87	-0.144	0.184	0.121	0.346	0.136	0.287	0.0612	0.634
KIRP - Kidney Renal Papillary Cell Carcinoma	283	-0.375	6.63e-11 *	0.0937	0.177	0.211	2.160e-3	0.279	4.366e-5*
CHOL - Cholangiocarcinoma	36	-0.210	0.219	0.0607	0.750	0.340	0.0659	-0.0848	0.656
GBM - Glioblastoma Multiforme	592	-0.0824	0.300	0.0459	0.692	0.0394	0.734	0.0207	0.858
SKCM - Skin Cutaneous Melanoma	448	-0.197	2.997e-5 *	4.672e-3	0.933	-0.0731	0.189	-0.133	0.0161 *
UCEC - Uterine Corpus Endometrial Carcinoma	529	-0.379	1.76e-19*	-0.00702	0.886	-0.105	0.0317 *	0.104	0.0319*
TGCT - Testicular Germ Cell Tumors	149	-0.389	9.17e-7 *	-0.0236	0.800	-0.148	0.111	-0.257	4.995e-3 *
COAD - Colorectal Adenocarcinoma	594	-0.255	2.89e-10 *	-0.0269	0.564	-0.0126	0.787	0.0119	0.798
SARC - Sarcoma	255	-0.305	7.69e-7 *	-0.0393	0.566	0.0325	0.635	-0.00133	0.984
HNSC - Head and Neck Squamous Cell Carcinoma	523	-0.410	2.98e-22 *	-0.0617	0.372	-0.0604	0.383	0.0338	0.625
PCPG - Pheochromocytoma and Paraganglioma	178	-0.258	5.187e-4 *	-0.0889	0.436	0.0848	0.457	-0.136	0.234
UCS - Uterine Carcinosarcoma	57	-0.271	0.0417 *	-0.0890	0.547	0.0580	0.696	-0.188	0.202
LIHC - Liver Hepatocellular Carcinoma	372	9.203e-3	0.861	-0.0911	0.229	0.583	2.09e-17*	-0.216	3.998e-3 *
LGG - Brain Lower Grade Glioma	514	-0.315	2.63e-13 *	-0.0992	0.0403 *	-0.0896	0.0641	0.0826	0.0880
BRCA - Breast Invasive Carcinoma	1084	-0.388	3.66e-40 *	-0.115	6.480e-4 *	-0.154	4.939e-6 *	-0.0507	0.134
PAAD - Pancreatic Adenocarcinoma	184	-0.432	2.02e-9 *	-0.120	0.202	-0.0553	0.557	-0.0131	0.889
STAD - Stomach Adenocarcinoma	440	-0.267	3.85e-8 *	-0.132	0.0155 *	-0.0229	0.677	-0.157	4.131e-3 *
LUAD - Lung Adenocarcinoma	566	-0.287	3.81e-11 *	-0.158	2.826e-3 *	-0.0884	0.0958	-0.00655	0.902
ACC - Adrenocortical Carcinoma	92	-0.299	7.807e-3 *	-0.158	0.300	-0.190	0.217	-0.0493	0.750
ESCA - Esophageal Adenocarcinoma	182	-0.316	1.433e-5 *	-0.173	0.0542	-0.0252	0.782	0.0892	0.325
LUSC - Lung Squamous Cell Carcinoma	487	-0.226	4.94e-7 *	-0.189	7.813e-4 *	-0.149	8.303e-3 *	-0.0156	0.782
CESC - Cervical Squamous Cell Carcinoma	297	-0.466	2.78e-17 *	-0.191	0.0142 *	-0.158	0.0430 *	0.109	0.164
KICH - Kidney Chromophobe	65	-0.450	1.679e-4 *	-0.219	0.0878	0.0202	0.876	0.130	0.315
OV - Ovarian Serous Cystadenocarcinoma	585	-0.331	4.22e-9 *	-0.240	1.964e-4 *	-0.0702	0.283	7.092e-3	0.914
BLCA - Bladder Urothelial Carcinoma	411	-0.386	6.63e-16 *	-0.331	4.14e-10 *	0.0748	0.173	-0.151	5.769e-3 *
THCA - Thyroid Carcinoma	500	-0.639	2.07e-58 *	-0.350	5.31e-12 *	0.0885	0.0904	0.211	4.643e-5 *
# The data is filtered based on the Spearman correlation value from the less to the more inversely correlated with EGFR protein.
1 data from CbioPortal (https://www.cbioportal.org):	mRNA: data used was referent to RNA Seq V2 RSEM (RNASeq) and Microarray (Ma) data; *Significance: p<0.05
	Protein: data used was referent to Reverse-phase protein array (RPPA) data; *Significance: p<0.05
		mRNA
		Protein (RPPA)
		Tumor types in which RKIP and EGFR are statistically significant inversely correlated at mRNA and total protein.
		Tumor types in which RKIP and EGFR are statistically significant inversely correlated at mRNA and protein level, both total and phosphorylated forms.
		Tumor types in which RKIP and EGFR are statistically significant inversely correlated at mRNA and phosphorylated protein.

## Sheet: Table S3
Table S3: Correlation between RKIP and HER receptors overexpression in adenocarcinomas.
HER Expression*			RKIP Expression*
		N	Negative	Positive	p*
EGFR
	Negative (%)	160	70 (43.7)	90 (56.3)	0.029
	Positive (%)	7	6 (85.7)	1 (14.3)
HER 2
	Negative (%)	141	64 (45.4)	77 (54.6)	0.428
	Positive (%)	22	10 (12.5)	70 (87.5)
HER 3
	Negative (%)	91	48 (52.7)	43 (47.3)	0.018
	Positive (%)	68	23 (33.8)	45 (66.2)
HER 4
	Negative (%)	150	70 (46.7)	80 (53.3)	0.351
	Positive (%)	1	0 (0)	1 (100)
*It were considered positive the cases with IHC score>4; *Significance: p<0.05

## Sheet: Table S4
Table S4: Expression analysis of RKIP according to cervical cancer adenocarcinoma patient’s clinical features.
Parameter			RKIP Expression
		N	Negative (%)	Positive (%)	p
Age (years)
	≤47	70	13 (18.6)	57 (81.4)	0.137
	>47	63	6 (9.5)	57 (90.5)
Disease recurrence
	Present	3	0 (0)	3 (100)	0.514
	Absent	80	10 (12.5)	70 (87.5)
Metastasis
	Present	16	5 (31.3)	11 (68.8)	0.042
	Absent	62	6 (9.7)	56 (90.3)
Differentiation grade
	Low	106	14 (13.2)	92 (86.8)	0.741
	Medium/High	46	7 (15.2)	39 (84.8)
Tumor size
	>4 mm	4	2 (50)	2 (50)	0.292
	<4 mm	17	4 (23.5)	13 (76.5)
Parametrial invasion
	Present	41	7 (17.1)	34 (82.9)	0.486
	Absent	35	4 (11.4)	31 (88.6)
Follow-up (OS)
	months±SD	90	81.3 ± 19.1	355.4 ± 19.5	0.026
OS: Overal Survival
